# Supplementary material for: LTβR overexpression promotes plasma cell accumulation
Source: PLoS One. 2022 Aug 4;17(8):e0270907. doi: 10.1371/journal.pone.0270907 (PMC9352096; doi:10.1371/journal.pone.0270907)
Supplement: S1 File — (XLSX) [file pone.0270907.s001.xlsx]

## Sheet: Sheet1
Figure 1B, Ltbr
	Total Spleen	FO B	GC B	Blimp1INT	Blimp1HI	Blimp1INT	Blimp1HI
	0.186165	0.00067369	9.3637e-05	0.00052707	0.00227184	0.00503079	0.00445945
	0.136697	0.00441421	0.00068058	0.00042607	0.00892749	0.00825433	0.0115324
	0.176532	0.00111787	0.00035314	0.00093866	0.019579	0.0199111	0.0134105
	0.168451	0.00190834	0.00795765	0.00533445	0.00949859	0.0433772	0.0174509
				0.0232707	0.0355196	0.0303573	0.0119995
				0.0128126	0.0152239		0.0160032
Figure 2C NP-CGG/Alum 2' D28, FO B cell chimerism
	B6	LtβR-/-
	0.269883	0.252252
	0.44	0.29773
	0.431315	0.378723
	0.431517	1.00622
		0.343967
Figure 2C NP-CGG/Alum 2' D28, GC B cells
	Total GC B	Total GC B	NP+ GC B	NP+ GC B
	B6	LtβR-/-	B6	LtβR-/-
	0.799641	0.582983	2.08509	0.933404
	1.03368	1.28092	1.12736	3.7006
	0.662875	0.842619	1.33855	2.19757
	1.66004	0.490676	1.70178	1.57011
		0.735299		1.38176
Figure 2C NP-CGG/Alum 2' D28, Memory B cells
	Total Memory B	Total Memory B	NP+ Memory B	NP+ Memory B
	B6	LtβR-/-	B6	LtβR-/-
	0.631075	0.702469	0.631075	0.494381
	0.617917	0.585205	0.266152	0.686826
	0.583462	0.692462	0.669159	1.01496
	0.887947	0.332218	0.917234	0.348045
		0.611476		0.90509
Figure 2E NP-CGG/Alum 2' D28, Spleen PCs
	Total Spleen PCs	Total Spleen PCs	NP-CGG+ PCs	NP-CGG+ PCs
	B6	LtβR-/-	B6	LtβR-/-
	0.325093	0.284851	0.376748	0.743624
	0.37653	0.371029	0.757576	0.438437
	0.31579	0.566747	0.29853	0.642086
	0.670503	0.0849799	0.92623	0.264664
		0.336595		0.210776
Figure 2E NP-CGG/Alum 2' D28, BM PCs
	Total BM PCs	Total BM PCs	NP-CGG+ PCs	NP-CGG+ PCs
	B6	LtβR-/-	B6	LtβR-/-
	0.207529	0.167072	2.64559	1.89133
	0.188377	0.384618	3.70468	1.63752
	0.223846	0.355327	1.72897	1.59708
	1.07171	0.0697414	4.12224	0.472628
		0.430705		4.96766
Figure 3B
	Total Spleen PCs	Total Spleen PCs	Total Spleen PCs	NP+ PCs	NP+ PCs	NP+ PCs
	Ltbrfl/fl	Ltbrfl/+ MB1-cre+/-	Ltbrfl/fl MB1-cre+/-	Ltbrfl/fl	Ltbrfl/+ MB1-cre+/-	Ltbrfl/fl MB1-cre+/-
	199186	91156.9	242210	2283.81	1612.51	5393.9
	79949	80841.9	136310	1115.08	3241.29	2310.48
	227253	184869	99293.5	6233.61	1753.22	2571.21
	100344	96059.6	104721	1899.31	2114.73	4692.49
	129050		117308	2230		647.345
Figure 4D, in vitro PC differentiation among Thy1.1+ B cells
	LPS	LPS	LPS+LtbR-Ig antagonist	LPS+LtbR-Ig antagonist	aCD40	aCD40	aCD40+LtbR-Ig antagonist	aCD40+LtbR-Ig antagonist
	Empty	LtbR OE	Empty	LtbR OE	Empty	LtbR OE	Empty	LtbR OE
	8.755	46.4	7.55	44.85	15.2	55.05	17	50.7
	9.795	30.55	8.14	29.7	12.45	51.9	19.75	52.95
		38.6		36.25		56.45		56.85
Figure 4D, number of in vitro Thy1.1+ PCs
	LPS	LPS	LPS+LtbR-Ig antagonist	LPS+LtbR-Ig antagonist	aCD40	aCD40	aCD40+LtbR-Ig antagonist	aCD40+LtbR-Ig antagonist
	Empty	LtbR OE	Empty	LtbR OE	Empty	LtbR OE	Empty	LtbR OE
	223.437	7140.97	319.298	7229.01	190.076	5370.53	219.097	5540.95
	44.4279	2795.8	44.9599	2809.33	29.9713	2489.59	47.0339	2362.07
		5325.18		4555.2		3223.37		3378.31
Figure 4D, in vitro PC differentiation among Thy1.1- B cells
	LPS	LPS	LPS+LtbR-Ig antagonist	LPS+LtbR-Ig antagonist	aCD40	aCD40	aCD40+LtbR-Ig antagonist	aCD40+LtbR-Ig antagonist
	Empty	Ltbr fl-st-fl	Empty	Ltbr fl-st-fl	Empty	Ltbr fl-st-fl	Empty	Ltbr fl-st-fl
	21.75	8.73	18.4	7.54	24.65	3.525	27.4	9.12
	11.4	10.7	9.665	12.45	20.2	6.405	19.45	7.425
		15.05		14.25		12.45		14.65
Figure 4F
	WT B cells	WT B cells	Ltb-/- B cells	Ltb-/- B cells
	Empty	LtbR OE	Empty	LtbR OE
	6.39	28.7	7.81	38.3
	7.08	31.6	15.1	41.4
	8.16	29	9.68	33
Figure 5C
	Empty	LtbR OE
	15.6	3.31
	56.9	3
	3.04	18.4
	11.4	2.68
	11.1	2.13
	24	5.27
	4.86
	27.4
Figure 5D
	Total GC B cells	Total GC B cells	NP+ GC B cells	NP+ GC B cells
	Empty	LtbR OE	Empty	LtbR OE
	1.37179	0.749245	1.46154	1.35045
	1.09315	2.48333	1.32162	1.86667
	0.950658	0.471739	1.71711	0.625
	1.11404	0.973881	1.0614	1.16791
	2.01802	0.85446	1.84685	1.39906
	0.933333	1.2296	1.03333	1.02087
	1.51029		1.91564
	0.843066		1.34307
Figure 5G, NP-CGG/Alum 2' D26 Number of Total PCs
	Total spleen PCs	Total spleen PCs	Total bone marrow PCs	Total bone marrow PCs
	Empty	LtbR OE	Empty	LtbR OE
	42374.4	105331	21600	12150
	43886.4	90230.4	25350	62150
	65563.2	85104	47200	50050
	232776	79680	36450	44550
	154474	155381	100800	25050
	220238	101472	54050	120600
	139454		37000
	45062.4		112300
Figure 5G, NP-CGG/Alum 2' D26 NP frequency of PCs
	Spleen PCs	Spleen PCs	BM PCs	BM PCs
	Empty	LtbR OE	Empty	LtbR OE
	5.09	2.7	1.64	5.11
	2.8	3.03	3.9	5.96
	5	8.38	2.87	4.94
	7.41	4.48	8.61	3
	7.74	1.65	9.99	5.14
	9.2	1.61	10.6	0.96
	6.5		7.99
	2.85		4.54
Figure 5H
	Total Spleen PCs	Total Spleen PCs	NP+ Spleen PCs	NP+ Spleen PCs	Total BM PCs	Total BM PCs	NP+ BM PCs	NP+ BM PCs
	Empty	LtbR OE	Empty	LtbR OE	Empty	LtbR OE	Empty	LtbR OE
	0.75	6.97885	0.101282	3.23263	0.385897	3.47432	0.291667	1.11782
	0.495606	10.1667	0.481547	12.1	0.644991	5.3	0.864675	11.1
	1.16118	0.340761	0.506579	0.131522	1.39474	0.303804	0.230263	0.907609
		14.3284		1.83582		10.597		4.14179
	0.661404	17.7465	0.487719	6.38498	0.72193	6.57277	0.65	11.7371
	1.11712	4.3074	0.525225	2.42884	0.706306	2.82732	0.635135	4.74383
	0.529167		0.645833		0.508333		0.725
	1.36214		0.90535		1		0.87037
	0.264964		0.419708		0.24708		0.456204
Figure 6, Nfkb2
	Control	LtbR OE
	0.757639	0.984268
	0.669983	1.08246
	0.50159	0.929073
		1.06016
Figure 6, Bcl2
	Control	LtbR OE
	0.533384	0.824165
	0.375647	0.697521
	0.401274	0.577887
		0.686284
Figure 6, Mcl1
	Control	LtbR OE
	7.9618	9.77716
	6.24926	10.2121
	5.40833	8.61613
		7.95994
